# Supplementary material for: Cognitive impairment and the associated factors among women with a history of pregnancy complications in rural southwestern Uganda
Source: PLoS One. 2023 Oct 31;18(10):e0293258. doi: 10.1371/journal.pone.0293258 (PMC10617700; doi:10.1371/journal.pone.0293258)
Supplement: S1 Data set — (XLS) [file pone.0293258.s003.xls]

## Sheet: Sheet1
Id	age	bleedinginpreg	HTNdisorders	miscarriage	stillbirth	numbpregcomp	leveleduc	Educ_level	Smari	KnowDem	fhxdem	ageFP	hiv_status	morethan_compli	education_lev	marital_staus_	terminal_ill	age_cat	ageFP_cat	place_delivery	Age_Cat	sum_moca	age_cat_new	AgeFP_cat_new	age_cat_New_23	moca_cat_used	dicotomised_moca
P185	90	No	Yes	No	0	1	None	0	Married	y	y	18	No	1	1	1	0	>=80	17-21	0	2	4	2	1	above 65	Severe	1
P208	60	No	No	Yes	0	2	None	0	Married	n		18	No	2	1	2	0	60-69	17-21	0	1	8	2	1	40-65	Severe	1
P036	45	No	No	Yes	1	3	None	0	Married	y	n	25	No	1	1	2	0	<=49	22-26	1	1	9	1	2	40-65	Severe	1
P219	60	No	No	No	1	3	None	0	Married	n		18	No	1	1	2	1	60-69	17-21	0	1	9	2	1	40-65	Severe	1
P182	78	No	No	Yes	1	1	None	0	Widowed	y	n		No	1	1	2	1	70-79		0	2	9	2		above 65	Severe	1
P067	62	No	No	Yes	0	1	None	0	Married	y	y	20	No	2	1	1	1	60-69	17-21	0	1	8	2	1	40-65	Severe	1
P134	74	Yes	No	No	0	1	p	1	Married	n		18	No	1	2	2	1	70-79	17-21	0	2	11	2	1	above 65	Moderate	1
P177	76	No	No	Yes	0	1	None	0	Widowed	y	n	14	No	1	1	2	1	70-79	<=16	0	2	8	2	1	above 65	Severe	1
P183	79	No	No	Yes	0	1	None	0	Married	y	n		No	1	2	2	1	70-79		0	2	7	2		above 65	Severe	1
P234	47	No	No	Yes	0	1	s	2	Married	y	y	28	No	1	1	2	0	<=49	>=27	1	1	27	1	2	40-65	Normal	0
P034	40	Yes	No	No	0	1	p	1	Married	y	y	30	No	2	1	2	1	<=49	>=27	1	1	28	1	2	40-65	Normal	0
P227	70	No	No	Yes	0	2	p	1	Married	y	y	24	No	1	1	2	1	70-79	22-26	1	2	28	2	2	above 65	Normal	0
P035	50	No	No	No	1	1	p	1	Married	y	n	30	No	2	1	2	0	50-59	>=27	1	1	30	1	2	40-65	Normal	0
P008	43	Yes	No	No	0	1	s	2	Married	y	n	27	No	1	1	2	1	<=49	>=27	1	1	27	1	2	40-65	Normal	0
P158	46	No	No	Yes	1	2	p	1	Married	y	y	21	No	1	1	2	0	<=49	17-21	1	1	30	1	1	40-65	Normal	0
P265	50	No	No	Yes	0	2	p	1	Married	n		20	No	2	1	1	1	50-59	17-21	1	1	30	1	1	40-65	Normal	0
P195	47	Yes	No	Yes	0	4	p	1	Married	y	y	20	No	1	1	1	0	<=49	17-21	1	1	28	1	1	40-65	Normal	0
P246	45	Yes	No	Yes	0	3	p	1	Married	y	y	17	Yes	1	1	2	0	<=49	17-21	1	1	28	1	1	40-65	Normal	0
P151	54	No	No	Yes	0	1	p	1	Married	y	n	17	No	2	2	2	1	50-59	17-21	0	1	30	2	1	40-65	Normal	0
P001	45	No	No	Yes	0	2	s	2	Married	y	y	27	Yes	1	1	2	1	<=49	>=27	0	1	27	1	2	40-65	Normal	0
P155	50	No	No	Yes	0	1	p	1	Married	n		16	No	1	1	2	1	50-59	<=16	1	1	29	1	1	40-65	Normal	0
P248	45	No	No	Yes	0	1	p	1	Married	n		24	No	1	1	2	0	<=49	22-26	1	1	30	1	2	40-65	Normal	0
P098	52	No	No	Yes	0	2	None	0	Married	y	n	16	Yes	1	1	2	0	50-59	<=16	1	1	26	2	1	40-65	Normal	0
P261	45	No	No	Yes	0	1	p	1	Married	n		21	Yes	1	1	2	0	<=49	17-21	1	1	29	1	1	40-65	Normal	0
P108	55	No	No	Yes	0	1	s	2	Married	y	n	21	No	1	1	1	1	50-59	17-21	1	1	28	2	1	40-65	Normal	0
P243	59	No	No	Yes	0	1	p	1	Widowed	y	y	18	Yes	2	1	2	0	50-59	17-21	1	1	28	2	1	40-65	Normal	0
P165	46	No	No	Yes	0	1	p	1	Married	y	y	24	No	1	1	2	1	<=49	22-26	1	1	30	1	2	40-65	Normal	0
P191	53	No	No	Yes	0	2	p	1	Married	n		18	No	2	1	2	0	50-59	17-21	0	1	23	2	1	40-65	Mild	1
p273	59	No	No	Yes	0	1	t	3	Married	y	y	25	No	2	2	2	0	50-59	22-26	1	1	21	2	2	40-65	Mild	1
P101	47	No	No	Yes	0	1	p	1	Married	y	y	25	No	1	1	2	0	<=49	22-26	1	1	26	1	2	40-65	Normal	0
P148	71	No	No	Yes	0	1	p	1	Married	y	n	18	No	2	1	2	0	70-79	17-21	1	2	25	2	1	above 65	Mild	1
P130	72	No	No	Yes	0	1	None	0	Married	n		20	No	1	2	2	0	70-79	17-21	0	2	28	2	1	above 65	Normal	0
P144	50	No	No	Yes	0	2	p	1	Married	y	y	21	Yes	1	1	1	0	50-59	17-21	1	1	27	1	1	40-65	Normal	0
P142	52	No	No	Yes	0	1	s	2	Married	y	n	18	Yes	1	1	2	0	50-59	17-21	1	1	23	2	1	40-65	Mild	1
P092	46	Yes	No	Yes	0	2	s	2	Married	n		28	No	1	2	2	0	<=49	>=27	1	1	24	1	2	40-65	Mild	1
P245	54	Yes	No	No	0	1	p	1	Married	y	y	24	No	1	1	2	0	50-59	22-26	1	1	26	2	2	40-65	Normal	0
P012	45	Yes	No	Yes	0	1	p	1	Married	y	y	17	No	1	1	2	0	<=49	17-21	1	1	27	1	1	40-65	Normal	0
P017	40	Yes	No	Yes	0	1	p	1	Married	y	n	17	No	2	1	2	0	<=49	17-21	1	1	27	1	1	40-65	Normal	0
P025	41	No	No	Yes	0	1	p	1	Married	y	n	22	No	2	2	2	0	<=49	22-26	1	1	27	1	2	40-65	Normal	0
P237	57	No	No	Yes	0	1	None	0	Married	y	n	15	No	1	1	2	0	50-59	<=16	1	1	28	2	1	40-65	Normal	0
P133	64	No	No	Yes	0	1	p	1	Married	y	y	25	No	1	2	2	0	60-69	22-26	1	1	26	2	2	40-65	Normal	0
P193	45	No	No	Yes	0	2	None	0	Married	y	n	19	No	1	1	2	0	<=49	17-21	0	1	28	1	1	40-65	Normal	0
P058	58	No	No	Yes	0	1	None	0	Married	n		20	No	2	1	2	0	50-59	17-21	1	1	23	2	1	40-65	Mild	1
P218	50	No	No	No	1	1	p	1	Married	n		18	No	1	1	2	0	50-59	17-21	0	1	27	1	1	40-65	Normal	0
P200	49	No	No	Yes	0	1	p	1	Married	y	y	18	No	1	1	2	0	<=49	17-21	1	1	30	1	1	40-65	Normal	0
P266	50	No	No	Yes	0	2	p	1	Married	n		18	Yes	1	1	2	0	50-59	17-21	1	1	30	1	1	40-65	Normal	0
P031	40	No	Yes	No	0	1	p	1	Married	y	y	25	No	1	1	2	1	<=49	22-26	1	1	27	1	2	40-65	Normal	0
P126	45	No	No	Yes	0	1	p	1	Married	n		23	No	2	1	1	1	<=49	22-26	1	1	27	1	2	40-65	Normal	0
P043	42	Yes	No	No	0	1	p	1	Married	n		25	No	1	1	2	0	<=49	22-26	1	1	29	1	2	40-65	Normal	0
p272	48	Yes	No	Yes	0	1	p	1	Divorced	y	y	16	Yes	1	1	2	0	<=49	<=16	1	1	25	1	1	40-65	Mild	1
P196	50	No	Yes	No	0	2	p	1	Married	y	y	17	No	1	1	2	0	50-59	17-21	0	1	28	1	1	40-65	Normal	0
P190	47	No	No	Yes	1	2	p	1	Married	y	y	18	No	1	1	1	1	<=49	17-21	1	1	26	1	1	40-65	Normal	0
P179	56	No	No	Yes	0	1	p	1	Widowed	y	n	18	No	1	1	2	1	50-59	17-21	0	1	28	2	1	40-65	Normal	0
p128	58	No	No	Yes	0	1	p	1	Married	n		18	No	1	1	2	0	50-59	17-21	1	1	26	2	1	40-65	Normal	0
P209	51	No	No	Yes	0	2	p	1	Married	n		24	No	2	2	2	0	50-59	22-26	0	1	29	2	2	40-65	Normal	0
P086	45	No	No	Yes	0	1	s	2	Married	y	y	35	No	2	1	2	0	<=49	>=27	1	1	21	1	2	40-65	Mild	1
P102	48	Yes	No	No	0	1	p	1	Widowed	y	n	22	No	1	2	2	1	<=49	22-26	1	1	27	1	2	40-65	Normal	0
P120	70	No	No	Yes	0	1	p	1	Single	n		15	No	1	1	2	0	70-79	<=16	1	2	22	2	1	above 65	Mild	1
p073	46	No	No	No	1	1	p	1	Married	y	n	24	No	1	1	2	0	<=49	22-26	0	1	24	1	2	40-65	Mild	1
P029	42	Yes	No	No	0	5	s	2	Married	n		16	No	2	1	2	0	<=49	<=16	1	1	20	1	1	40-65	Mild	1
P171	47	Yes	No	Yes	1	1	p	1	Married	y	n	17	No	1	1	2	1	<=49	17-21	1	1	22	1	1	40-65	Mild	1
P175	46	No	No	Yes	0	1	p	1	Widowed	y	y	23	Yes	2	1	1	0	<=49	22-26	1	1	26	1	2	40-65	Normal	0
P106	50	No	No	Yes	0	1	p	1	Married	y	n	19	No	1	1	2	0	50-59	17-21	1	1	23	1	1	40-65	Mild	1
P167	46	No	No	Yes	0	2	p	1	Divorced	y	n	34	No	2	1	2	1	<=49	>=27	1	1	23	1	2	40-65	Mild	1
P079	47	Yes	No	No	0	1	s	2	Married	y	y	18	Yes	1	1	1	1	<=49	17-21	1	1	24	1	1	40-65	Mild	1
P202	45	No	No	Yes	0	1	p	1	Married	y	y	26	No	1	1	2	0	<=49	22-26	1	1	22	1	2	40-65	Mild	1
P005	40	Yes	No	No	0	1	p	1	Married	y	y	19	No	1	1	2	1	<=49	17-21	0	1	25	1	1	40-65	Mild	1
P064	60	No	No	Yes	0	1	p	1	Married	y	y	22	No	1	1	2	0	60-69	22-26	1	1	26	2	2	40-65	Normal	0
P186	49	No	No	Yes	0	2	p	1	Married	y	y	22	No	1	1	2	0	<=49	22-26	1	1	21	1	2	40-65	Mild	1
P024	45	No	Yes	No	0	1	p	1	Married	y	y	20	No	1	2	2	1	<=49	17-21	1	1	21	1	1	40-65	Mild	1
P013	41	Yes	No	No	0	1	s	2	Married	y	n	19	Yes	1	1	2	1	<=49	17-21	1	1	22	1	1	40-65	Mild	1
P256	68	No	No	Yes	0	1	p	1	Married	n		20	No	1	1	2	1	60-69	17-21	1	2	24	2	1	above 65	Mild	1
P189	50	Yes	No	Yes	0	1	p	1	Married	y	y	34	Yes	1	1	2	0	50-59	>=27	1	1	22	1	2	40-65	Mild	1
P063	60	No	No	Yes	0	1	p	1	Married	y	y	21	No	1	1	2	0	60-69	17-21	1	1	26	2	1	40-65	Normal	0
P104	46	No	No	Yes	0	1	s	2	Married	y	n	28	No	1	1	2	0	<=49	>=27	1	1	22	1	2	40-65	Mild	1
P021	40	No	Yes	No	0	2	s	2	Married	y	n	27	No	1	2	1	0	<=49	>=27	1	1	21	1	2	40-65	Mild	1
P014	40	Yes	No	No	0	1	p	1	Married	y	n	29	Yes	2	1	2	0	<=49	>=27	1	1	21	1	2	40-65	Mild	1
P163	59	No	No	No	1	1	p	1	Married	y	y	21	No	1	1	2	1	50-59	17-21	1	1	25	2	1	40-65	Mild	1
P232	73	No	No	Yes	0	1	s	2	Married	y	y	24	No	1	1	2	1	70-79	22-26	1	2	20	2	2	above 65	Mild	1
P033	40	No	Yes	No	0	1	p	1	Married	y	y	32	No	2	1	2	0	<=49	>=27	1	1	21	1	2	40-65	Mild	1
P260	50	No	No	Yes	0	1	p	1	Married	y	y	18	No	2	1	2	1	50-59	17-21	0	1	22	1	1	40-65	Mild	1
P199	45	No	No	Yes	0	1	p	1	Married	y	y	20	No	1	1	2	0	<=49	17-21	1	1	23	1	1	40-65	Mild	1
p258	46	No	No	Yes	0	1	p	1	Single	y	y	25	No	2	1	2	0	<=49	22-26	0	1	26	1	2	40-65	Normal	0
P069	52	No	No	Yes	0	1	p	1	Married	y	y	16	No	2	1	2	1	50-59	<=16	0	1	21	2	1	40-65	Mild	1
P135	45	No	No	Yes	0	1	s	2	Married	y	n	21	No	1	1	2	0	<=49	17-21	1	1	24	1	1	40-65	Mild	1
P045	48	No	No	Yes	0	1	p	1	Married	y	y	18	No	2	1	2	0	<=49	17-21	1	1	25	1	1	40-65	Mild	1
P198	53	No	No	Yes	1	1	None	0	Married	y	y	16	No	2	1	2	0	50-59	<=16	1	1	24	2	1	40-65	Mild	1
P015	41	No	Yes	No	0	1	p	1	Married	y	n	25	No	2	1	2	1	<=49	22-26	0	1	21	1	2	40-65	Mild	1
P103	50	No	No	Yes	0	1	None	0	Single	y	y	19	No	1	2	2	0	50-59	17-21	1	1	21	1	1	40-65	Mild	1
p075	56	No	No	Yes	0	1	p	1	Widowed	y	y		Yes	1	1	1	1	50-59		0	1	25	2		40-65	Mild	1
P255	65	No	No	Yes	0	1	p	1	Widowed	y	y	25	No	1	1	2	0	60-69	22-26	1	1	27	2	2	40-65	Normal	0
P217	48	No	No	Yes	0	1	p	1	Married	n		18	Yes	1	1	1	1	<=49	17-21	0	1	25	1	1	40-65	Mild	1
P082	49	No	No	Yes	0	3	p	1	Married	n		18	No	2	1	2	1	<=49	17-21	1	1	23	1	1	40-65	Mild	1
P110	58	No	No	Yes	0	1	p	1	Widowed	y	n	19	No	1	1	2	1	50-59	17-21	0	1	21	2	1	40-65	Mild	1
P147	51	No	No	Yes	0	2	p	1	Married	y	n	23	No	1	1	1	1	50-59	22-26	1	1	24	2	2	40-65	Mild	1
P062	40	No	No	Yes	0	1	s	2	Married	y	y	20	No	1	1	2	0	<=49	17-21	0	1	21	1	1	40-65	Mild	1
p124	45	Yes	No	No	0	1	p	1	Married	n		22	No	1	2	2	0	<=49	22-26	1	1	21	1	2	40-65	Mild	1
P205	42	Yes	No	No	0	1	None	0	Married	y	y	16	Yes	1	1	2	0	<=49	<=16	1	1	19	1	1	40-65	Mild	1
P023	40	No	No	No	1	1	s	2	Married	y	y	25	No	1	1	2	0	<=49	22-26	1	1	22	1	2	40-65	Mild	1
P087	60	Yes	No	No	0	1	None	0	Single	y	n	18	No	1	1	2	0	60-69	17-21	1	1	19	2	1	40-65	Mild	1
p078	48	Yes	No	Yes	0	2	p	1	Married	y	y	18	No	1	1	1	0	<=49	17-21	1	1	26	1	1	40-65	Normal	0
P020	41	No	Yes	No	0	1	p	1	Married	y	y	18	Yes	2	1	2	0	<=49	17-21	1	1	21	1	1	40-65	Mild	1
P231	53	No	No	No	1	1	p	1	Single	y	y	22	No	1	1	2	1	50-59	22-26	1	1	25	2	2	40-65	Mild	1
P238	48	No	No	Yes	0	2	p	1	Divorced	y	y	19	No	1	1	2	0	<=49	17-21	1	1	25	1	1	40-65	Mild	1
p269	45	No	No	Yes	0	1	p	1	Married	n		20	Yes	2	1	1	0	<=49	17-21	0	1	23	1	1	40-65	Mild	1
P241	55	No	No	Yes	0	2	p	1	Divorced	y	n	17	Yes	1	1	2	0	50-59	17-21	1	1	27	2	1	40-65	Normal	0
P051	42	No	Yes	No	0	2	p	1	Married	n		30	No	1	1	2	0	<=49	>=27	1	1	27	1	2	40-65	Normal	0
P244	47	No	No	Yes	0	1	p	1	Married	y	y	20	No	2	1	2	0	<=49	17-21	1	1	27	1	1	40-65	Normal	0
P197	46	No	Yes	No	0	1	None	0	Widowed	y	y	25	No	1	2	2	1	<=49	22-26	1	1	24	1	2	40-65	Mild	1
P117	46	No	No	Yes	0	1	s	2	Married	y	n	16	No	1	1	2	0	<=49	<=16	1	1	22	1	1	40-65	Mild	1
P201	51	Yes	No	No	0	1	p	1	Widowed	y	y	18	Yes	1	1	1	1	50-59	17-21	0	1	26	2	1	40-65	Normal	0
P076	45	No	No	Yes	0	2	s	2	Married	y	y	23	No	2	1	2	0	<=49	22-26	0	1	21	1	2	40-65	Mild	1
P280	56	No	No	Yes	0	1	p	1	Widowed	y	y		Yes	1	1	1	1	50-59		0	1	25	2		40-65	Mild	1
P091	45	No	No	Yes	0	1	None	0	Married	y	y	17	No	1	1	2	1	<=49	17-21	1	1	23	1	1	40-65	Mild	1
P188	51	No	No	Yes	0	1	p	1	Married	y	y	16	No	1	1	2	1	50-59	<=16	1	1	21	2	1	40-65	Mild	1
P169	65	No	No	Yes	0	1	s	2	Married	y	n	20	No	1	1	2	1	60-69	17-21	1	1	26	2	1	40-65	Normal	0
P116	49	No	No	Yes	0	1	p	1	Married	y	y	19	Yes	1	1	2	1	<=49	17-21	1	1	26	1	1	40-65	Normal	0
P240	60	No	No	Yes	1	2	p	1	Widowed	y	y	20	No	1	1	2	0	60-69	17-21	0	1	21	2	1	40-65	Mild	1
P011	43	No	Yes	No	0	1	t	3	Married	y	y	30	No	1	1	2	1	<=49	>=27	1	1	22	1	2	40-65	Mild	1
P136	49	No	No	Yes	0	1	p	1	Married	y	n	23	No	1	1	1	0	<=49	22-26	1	1	22	1	2	40-65	Mild	1
P056	46	No	No	Yes	0	1	p	1	Married	y	y	17	No	2	1	2	1	<=49	17-21	1	1	23	1	1	40-65	Mild	1
P278	63	Yes	No	Yes	0	2	None	0	Widowed	y	y	28	No	1	1	1	1	60-69	>=27	0	1	20	2	2	40-65	Mild	1
P247	47	No	No	Yes	1	2	s	2	Married	y	y	22	No	2	1	2	0	<=49	22-26	1	1	26	1	2	40-65	Normal	0
P044	40	Yes	No	No	0	1	p	1	Married	y	n	22	No	2	1	2	0	<=49	22-26	1	1	23	1	2	40-65	Mild	1
P055	50	No	No	Yes	0	1	p	1	Married	n		18	No	1	1	2	0	50-59	17-21	0	1	25	1	1	40-65	Mild	1
P262	50	No	No	Yes	0	2	p	1	Married	n		22	Yes	2	1	1	0	50-59	22-26	1	1	22	1	2	40-65	Mild	1
P273	59	No	No	Yes	0	1	t	3	Married	y	y	25	No	1	1	2	0	50-59	22-26	1	1	21	2	2	40-65	Mild	1
P110	75	No	No	Yes	0	1	None	0	Married	n		17	No	2	1	2	0	70-79	17-21	0	2	19	2	1	above 65	Mild	1
P050	47	Yes	No	No	0	1	p	1	Married	y	y	17	No	1	1	2	0	<=49	17-21	1	1	24	1	1	40-65	Mild	1
P236	46	No	No	Yes	0	1	t	3	Married	y	n	24	No	2	1	2	0	<=49	22-26	1	1	21	1	2	40-65	Mild	1
P125	50	No	No	Yes	0	1	p	1	Married	y	y	21	No	1	1	1	1	50-59	17-21	1	1	21	1	1	40-65	Mild	1
P032	45	Yes	No	No	0	1	t	3	Married	y	y	21	No	1	1	2	1	<=49	17-21	1	1	21	1	1	40-65	Mild	1
P113	70	No	No	Yes	0	3	None	0	Married	y	y	19	Yes	1	1	2	0	70-79	17-21	0	2	19	2	1	above 65	Mild	1
P026	40	Yes	No	Yes	0	1	p	1	Married	y	y	30	No	1	1	1	1	<=49	>=27	1	1	22	1	2	40-65	Mild	1
P145	48	No	No	Yes	0	1	s	2	Married	y	n	25	No	1	1	2	1	<=49	22-26	1	1	20	1	2	40-65	Mild	1
P061	40	No	No	Yes	0	2	None	0	Married	n		16	No	1	1	2	0	<=49	<=16	1	1	21	1	1	40-65	Mild	1
p072	47	No	No	No	1	1	p	1	Married	y	y		No	2	1	2	0	<=49		1	1	23	1		40-65	Mild	1
p049	46	Yes	No	No	0	1	p	1	Married	n		30	No	1	1	2	0	<=49	>=27	0	1	21	1	2	40-65	Mild	1
P054	42	Yes	No	No	0	1	p	1	Married	n		12	No	1	1	1	0	<=49	<=16	1	1	21	1	1	40-65	Mild	1
P112	53	No	No	Yes	0	1	p	1	Married	y	n	23	No	1	1	2	1	50-59	22-26	0	1	25	2	2	40-65	Mild	1
P187	50	No	No	Yes	0	1	p	1	Married	y	y	34	No	1	1	2	0	50-59	>=27	0	1	22	1	2	40-65	Mild	1
P006	44	Yes	No	No	0	1	p	1	Married	y	y	22	No	1	1	2	1	<=49	22-26	0	1	21	1	2	40-65	Mild	1
P007	41	Yes	No	No	0	1	p	1	Married	y	n	31	No	1	2	2	0	<=49	>=27	1	1	21	1	2	40-65	Mild	1
P090	56	No	No	Yes	0	3	s	2	Married	y	y	31	No	1	1	2	0	50-59	>=27	1	1	25	2	2	40-65	Mild	1
P047	40	No	No	Yes	0	1	p	1	Married	y	n	24	No	1	1	2	0	<=49	22-26	1	1	21	1	2	40-65	Mild	1
P039	45	No	No	No	1	1	p	1	Married	y	y	23	No	2	1	2	1	<=49	22-26	1	1	24	1	2	40-65	Mild	1
P097	62	No	No	Yes	0	1	None	0	Widowed	n		21	No	1	1	2	0	60-69	17-21	1	1	23	2	1	40-65	Mild	1
P052	54	No	Yes	No	0	1	None	0	Married	n		23	No	1	1	2	1	50-59	22-26	1	1	19	2	2	40-65	Mild	1
P192	65	No	No	Yes	0	1	p	1	Married	n		19	No	1	1	2	1	60-69	17-21	0	1	24	2	1	40-65	Mild	1
P040	55	No	No	Yes	0	1	t	3	Single	y	n	25	No	1	1	2	0	50-59	22-26	1	1	22	2	2	40-65	Mild	1
P173	46	No	No	Yes	0	2	s	2	Married	y	y	18	No	1	2	2	1	<=49	17-21	1	1	25	1	1	40-65	Mild	1
P022	42	No	No	Yes	0	1	p	1	Married	y	y	24	No	1	1	1	0	<=49	22-26	1	1	25	1	2	40-65	Mild	1
P096	48	No	No	Yes	0	1	p	1	Married	y	y	24	Yes	1	2	2	0	<=49	22-26	1	1	25	1	2	40-65	Mild	1
P027	40	No	Yes	No	0	1	p	1	Married	y	n	23	No	1	1	1	0	<=49	22-26	1	1	24	1	2	40-65	Mild	1
P095	52	No	No	Yes	0	1	p	1	Married	y	n	19	Yes	2	1	2	1	50-59	17-21	1	1	25	2	1	40-65	Mild	1
P164	60	No	No	Yes	1	2	p	1	Married	y	y	22	No	1	1	1	1	60-69	22-26	1	1	24	2	2	40-65	Mild	1
P093	73	No	No	Yes	0	1	s	2	Widowed	y	n	25	No	1	1	2	0	70-79	22-26	1	2	24	2	2	above 65	Mild	1
P037	46	No	No	Yes	1	1	p	1	Married	n		25	No	2	1	2	0	<=49	22-26	1	1	22	1	2	40-65	Mild	1
P003	41	No	No	Yes	0	1	p	1	Married	y	n	22	No	1	1	2	1	<=49	22-26	0	1	27	1	2	40-65	Normal	0
P259	46	Yes	No	No	0	1	p	1	Married	y	n	18	No	1	1	2	0	<=49	17-21	1	1	23	1	1	40-65	Mild	1
P212	62	No	No	Yes	0	2	None	0	Married	n		16	No	1	1	2	0	60-69	<=16	0	1	12	2	1	40-65	Moderate	1
P002	46	No	Yes	No	0	1	p	1	Married	y	y	18	No	1	1	2	0	<=49	17-21	0	1	20	1	1	40-65	Mild	1
p070	62	No	No	No	1	2	None	0	Married	y	n		Yes	1	1	2	0	60-69		0	1	17	2		40-65	Moderate	1
P137	51	No	No	Yes	0	1	None	0	Married	n		17	No	1	1	1	0	50-59	17-21	0	1	15	2	1	40-65	Moderate	1
P048	42	No	No	Yes	0	1	None	0	Married	y	n	15	No	1	1	2	0	<=49	<=16	0	1	17	1	1	40-65	Moderate	1
P066	50	Yes	No	No	0	1	None	0	Married	y	y	19	No	1	1	2	0	50-59	17-21	1	1	11	1	1	40-65	Moderate	1
P121	48	Yes	No	No	0	1	s	2	Married	y	y	20	No	1	1	2	1	<=49	17-21	1	1	19	1	1	40-65	Mild	1
P053	48	Yes	No	No	0	1	None	0	Married	y	y	28	No	2	1	1	1	<=49	>=27	1	1	16	1	2	40-65	Moderate	1
P225	57	No	No	Yes	0	1	None	0	Widowed	y	y		No	1	1	2	0	50-59		0	1	10	2		40-65	Moderate	1
p071	45	No	No	Yes	0	1	p	1	Married	y	n	24	No	2	1	2	1	<=49	22-26	0	1	19	1	2	40-65	Mild	1
P220	58	No	No	No	1	1	None	0	Married	n		20	No	2	1	2	1	50-59	17-21	1	1	14	2	1	40-65	Moderate	1
P180	72	No	No	Yes	0	4	None	0	Widowed	y	n	16	No	1	1	1	1	70-79	<=16	0	2	12	2	1	above 65	Moderate	1
P041	40	Yes	No	No	0	1	p	1	Married	y	n	19	No	2	1	2	0	<=49	17-21	1	1	30	1	1	40-65	Normal	0
P009	53	Yes	No	No	0	1	p	1	Married	n		18	No	2	1	2	0	50-59	17-21	0	1	15	2	1	40-65	Moderate	1
P030	42	Yes	No	No	0	1	None	0	Married	y	y	18	No	1	1	2	0	<=49	17-21	1	1	18	1	1	40-65	Mild	1
P010	50	No	No	Yes	0	1	None	0	Married	n		15	No	2	1	2	0	50-59	<=16	1	1	14	1	1	40-65	Moderate	1
P016	40	Yes	No	No	0	1	s	2	Married	y	y	31	No	2	1	2	1	<=49	>=27	1	1	19	1	2	40-65	Mild	1
p059	52	No	No	Yes	0	2	None	0	Married	y	y	16	No	1	2	2	1	50-59	<=16	1	1	16	2	1	40-65	Moderate	1
P277	63	No	No	Yes	1	2	p	1	Married	n		18	No	1	1	2	0	60-69	17-21	1	1	26	2	1	40-65	Normal	0
P228	60	No	No	No	1	1	None	0	Married	y	y	23	Yes	2	1	2	0	60-69	22-26	1	1	13	2	2	40-65	Moderate	1
P141	62	No	No	Yes	0	3	None	0	Married	n		26	No	2	1	2	0	60-69	22-26	1	1	17	2	2	40-65	Moderate	1
p270	45	No	No	Yes	0	1	None	0	Married	n		20	Yes	1	1	2	0	<=49	17-21	1	1	18	1	1	40-65	Mild	1
P252	57	No	No	Yes	0	1	None	0	Married	n		25	No	2	1	2	0	50-59	22-26	0	1	17	2	2	40-65	Moderate	1
P159	46	No	No	Yes	0	1	p	1	Married	y	y	19	No	1	1	2	1	<=49	17-21	1	1	18	1	1	40-65	Mild	1
P068	50	No	No	Yes	0	1	None	0	Married	y	y	18	Yes	1	1	1	1	50-59	17-21	0	1	11	1	1	40-65	Moderate	1
P094	81	No	No	Yes	0	2	None	0	Widowed	y	y	25	No	1	1	2	0	>=80	22-26	0	2	17	2	2	above 65	Moderate	1
P253	64	Yes	No	No	0	1	None	0	Married	n		21	No	1	1	2	1	60-69	17-21	0	1	16	2	1	40-65	Moderate	1
P279	52	No	No	No	1	4	None	0	Married	n		19	No	1	1	2	1	50-59	17-21	0	1	11	2	1	40-65	Moderate	1
P146	65	No	No	Yes	0	3	None	0	Married	y	y	18	No	2	1	1	0	60-69	17-21	0	1	15	2	1	40-65	Moderate	1
P118	45	No	No	Yes	0	1	p	1	Married	y	y	16	Yes	2	2	2	0	<=49	<=16	1	1	17	1	1	40-65	Moderate	1
P214	53	No	No	Yes	0	2	None	0	Married	n		20	No	1	1	2	0	50-59	17-21	0	1	11	2	1	40-65	Moderate	1
P213	58	No	No	Yes	0	2	None	0	Married	n		20	No	1	1	2	1	50-59	17-21	0	1	15	2	1	40-65	Moderate	1
P166	52	No	No	Yes	0	2	None	0	Divorced	y	n	30	No	1	1	1	1	50-59	>=27	1	1	16	2	2	40-65	Moderate	1
P153	71	No	No	Yes	0	1	None	0	Married	n		20	No	1	1	2	1	70-79	17-21	0	2	12	2	1	above 65	Moderate	1
P109	70	No	No	Yes	0	1	None	0	Widowed	y	y	16	No	1	1	2	0	70-79	<=16	1	2	14	2	1	above 65	Moderate	1
P242	90	No	No	Yes	0	1	None	0	Widowed	y	y	18	No	1	1	1	0	>=80	17-21	1	2	14	2	1	above 65	Moderate	1
P114	60	No	No	Yes	0	1	None	0	Married	n		13	No	1	1	2	0	60-69	<=16	1	1	15	2	1	40-65	Moderate	1
P060	40	No	No	Yes	0	2	p	1	Married	y	n	29	No	2	1	2	0	<=49	>=27	1	1	15	1	2	40-65	Moderate	1
P221	59	No	No	Yes	0	2	p	1	Married	n		23	No	1	1	2	0	50-59	22-26	0	1	16	2	2	40-65	Moderate	1
P140	63	No	No	Yes	1	2	None	0	Widowed	y	y	24	No	1	1	2	1	60-69	22-26	0	1	13	2	2	40-65	Moderate	1
P150	46	No	No	No	1	1	p	1	Married	y	y	24	No	2	1	2	1	<=49	22-26	0	1	18	1	2	40-65	Mild	1
P089	77	No	No	Yes	0	2	p	1	Married	y	y	18	No	1	1	2	0	70-79	17-21	0	2	16	2	1	above 65	Moderate	1
P156	50	No	No	Yes	0	1	p	1	Married	n		27	No	1	1	2	1	50-59	>=27	1	1	19	1	2	40-65	Mild	1
P250	47	No	No	Yes	0	1	p	1	Married	n		21	Yes	2	1	1	0	<=49	17-21	1	1	19	1	1	40-65	Mild	1
P276	62	No	No	Yes	1	3	None	0	Married	n		27	No	1	1	1	1	60-69	>=27	1	1	18	2	2	40-65	Mild	1
p074	45	No	No	No	1	1	None	0	Married	y	y	15	No	1	1	2	1	<=49	<=16	0	1	14	1	1	40-65	Moderate	1
P119	70	No	No	Yes	0	2	None	0	Married	n		16	No	1	1	2	0	70-79	<=16	0	2	13	2	1	above 65	Moderate	1
P088	47	No	No	Yes	0	1	p	1	Married	y	y	22	Yes	2	1	2	0	<=49	22-26	0	1	19	1	2	40-65	Mild	1
P004	45	Yes	No	No	0	2	p	1	Married	y	n	16	Yes	2	1	2	0	<=49	<=16	0	1	20	1	1	40-65	Mild	1
P100	62	No	No	Yes	0	1	p	1	Widowed	y	y		No	1	1	2	1	60-69		1	1	18	2		40-65	Mild	1
p121	45	No	No	Yes	0	3	None	0	Married	n		18	Yes	1	1	2	1	<=49	17-21	0	1	16	1	1	40-65	Moderate	1
p139	78	No	No	Yes	0	1	None	0	Widowed	y	n		No	1	1	2	0	70-79		1	2	14	2		above 65	Moderate	1
P239	58	Yes	No	Yes	0	2	None	0	Widowed	y	y	20	No	2	1	2	0	50-59	17-21	0	1	18	2	1	40-65	Mild	1
P172	52	Yes	No	Yes	0	2	s	2	Married	y	y	17	Yes	1	2	2	0	50-59	17-21	1	1	27	2	1	40-65	Normal	0
P138	69	Yes	No	Yes	0	1	None	0	Widowed	y	y	26	No	1	1	2	1	60-69	22-26	1	2	14	2	2	above 65	Moderate	1
P028	40	No	No	Yes	0	1	None	0	Married	y	y	20	No	1	1	2	1	<=49	17-21	1	1	15	1	1	40-65	Moderate	1
P132	80	No	No	Yes	0	1	None	0	Married	n		16	No	1	2	2	1	>=80	<=16	0	2	12	2	1	above 65	Moderate	1
P107	47	Yes	No	Yes	1	1	p	1	Married	y	y	19	No	1	1	2	1	<=49	17-21	1	1	17	1	1	40-65	Moderate	1
P131	62	No	No	Yes	0	1	p	1	Married	n		18	No	1	2	2	1	60-69	17-21	0	1	14	2	1	40-65	Moderate	1
P204	66	Yes	No	Yes	0	1	None	0	Married	y	y	17	No	1	1	2	0	60-69	17-21	0	66	17	2	1	above 65	Moderate	1
P184	71	Yes	No	Yes	0	1	None	0	Married	y	y	16	No	1	2	2	1	70-79	<=16	0	2	13	2	1	above 65	Moderate	1
P154	73	No	No	Yes	0	3	p	1	Married	y	y	18	No	2	2	2	1	70-79	17-21	0	2	18	2	1	above 65	Mild	1
P129	57	No	No	Yes	0	1	None	0	Married	y	y	16	No	1	1	1	0	50-59	<=16	1	1	14	2	1	40-65	Moderate	1
P251	71	No	No	Yes	0	2	None	0	Married	n		14	No	1	1	1	1	70-79	<=16	0	2	12	2	1	above 65	Moderate	1
P254	74	No	No	Yes	0	5	None	0	Married	y	n	18	No	1	2	1	1	70-79	17-21	1	2	17	2	1	above 65	Moderate	1
P152	70	No	No	Yes	0	3	p	1	Married	y	y	20	No	1	1	2	0	70-79	17-21	0	2	19	2	1	above 65	Mild	1
P235	46	No	No	Yes	0	1	p	1	Married	y	y	26	No	1	1	2	1	<=49	22-26	1	1	17	1	2	40-65	Moderate	1
P083	41	Yes	No	Yes	0	2	None	0	Married	y	y	19	Yes	2	1	1	1	<=49	17-21	1	1	16	1	1	40-65	Moderate	1
P216	61	No	No	Yes	1	3	p	1	Married	y	y	19	No	1	2	2	1	60-69	17-21	1	1	16	2	1	40-65	Moderate	1
P222	47	No	No	Yes	1	2	None	0	Married	n		19	No	1	1	2	0	<=49	17-21	0	1	17	1	1	40-65	Moderate	1
P264	53	Yes	No	No	0	1	p	1	Married	n		22	No	2	1	2	0	50-59	22-26	1	1	27	2	2	40-65	Normal	0
P038	40	No	Yes	No	0	1	p	1	Married	y	y	20	No	1	1	2	1	<=49	17-21	1	1	16	1	1	40-65	Moderate	1
P174	57	Yes	No	No	0	1	p	1	Widowed	y	y	20	No	2	1	2	0	50-59	17-21	1	1	15	2	1	40-65	Moderate	1
P042	40	No	No	Yes	0	1	p	1	Married	y	y		No	1	1	2	0	<=49		1	1	16	1		40-65	Moderate	1
P206	59	Yes	No	Yes	1	2	None	0	Married	y	y	17	No	1	1	2	0	50-59	17-21	0	1	14	2	1	40-65	Moderate	1
P085	48	No	No	Yes	0	1	s	2	Married	y	n	17	No	2	1	1	1	<=49	17-21	1	1	13	1	1	40-65	Moderate	1
p268	60	No	No	Yes	0	2	None	0	Married	n		18	Yes	2	1	2	1	60-69	17-21	0	1	15	2	1	40-65	Moderate	1
P168	53	Yes	No	No	0	1	p	1	Married	y	n	21	No	2	1	1	1	50-59	17-21	1	1	29	2	1	40-65	Normal	0
P084	72	No	No	Yes	0	2	p	1	Single	y	n	18	Yes	2	2	2	1	70-79	17-21	0	2	15	2	1	above 65	Moderate	1
P149	54	No	No	Yes	0	1	p	1	Married	y	y	16	No	1	1	2	0	50-59	<=16	1	1	19	2	1	40-65	Mild	1
P105	70	Yes	No	Yes	0	4	None	0	Widowed	y	y	18	No	1	1	1	1	70-79	17-21	0	2	16	2	1	above 65	Moderate	1
P233	61	No	No	Yes	0	1	None	0	Married	n		17	No	1	2	2	0	60-69	17-21	0	1	15	2	1	40-65	Moderate	1
P157	51	No	No	Yes	1	2	p	1	Married	y	y	17	No	1	1	2	0	50-59	17-21	1	1	27	2	1	40-65	Normal	0
P229	48	No	No	Yes	0	1	None	0	Married	y	y	16	No	1	1	2	0	<=49	<=16	1	1	17	1	1	40-65	Moderate	1
P215	45	No	No	Yes	0	1	None	0	Married	n		20	No	2	2	2	1	<=49	17-21	1	1	16	1	1	40-65	Moderate	1
P210	61	No	No	No	1	1	None	0	Married	n		20	No	2	1	2	1	60-69	17-21	0	1	12	2	1	40-65	Moderate	1
p274	61	No	No	Yes	0	2	None	0	Married	n		20	No	1	1	2	0	60-69	17-21	1	1	16	2	1	40-65	Moderate	1
P230	65	Yes	No	No	0	1	None	0	Married	n		20	No	2	1	2	0	60-69	17-21	1	1	17	2	1	40-65	Moderate	1
p271	57	No	No	Yes	0	1	None	0	Married	n		22	Yes	1	1	2	1	50-59	22-26	0	1	15	2	2	40-65	Moderate	1
P019	50	Yes	No	Yes	0	1	None	0	Married	y	n	23	No	2	1	2	0	50-59	22-26	1	1	16	1	2	40-65	Moderate	1
P161	53	No	No	Yes	0	1	p	1	Married	y	y	18	No	1	1	2	0	50-59	17-21	0	1	28	2	1	40-65	Normal	0
P207	45	No	No	Yes	0	1	p	1	Married	y	n	27	No	1	1	2	0	<=49	>=27	0	1	19	1	2	40-65	Mild	1
P057	50	No	No	No	1	1	p	1	Married	y	y	18	No	1	1	2	1	50-59	17-21	0	1	12	1	1	40-65	Moderate	1
P115	78	No	No	Yes	0	1	None	0	Married	y	n	23	No	2	1	2	0	70-79	22-26	0	2	16	2	2	above 65	Moderate	1
P143	56	No	No	Yes	0	4	p	1	Married	n		18	No	1	1	2	1	50-59	17-21	0	1	27	2	1	40-65	Normal	0
P267	46	No	No	Yes	0	1	None	0	Married	n		17	No	1	1	2	0	<=49	17-21	0	1	14	1	1	40-65	Moderate	1
P176	68	No	No	No	1	1	p	1	Widowed	y	n	26	No	1	1	2	0	60-69	22-26	1	2	17	2	2	above 65	Moderate	1
P081	49	No	No	Yes	1	2	p	1	Married	n		22	No	1	1	2	1	<=49	22-26	0	1	27	1	2	40-65	Normal	0
p077	68	No	No	No	1	1	None	0	Widowed	y	y		No	2	1	2	1	60-69		1	2	17	2		above 65	Moderate	1
P160	70	No	No	Yes	0	1	None	0	Married	y	y	17	No	1	2	2	0	70-79	17-21	0	2	16	2	1	above 65	Moderate	1
P203	50	No	No	Yes	0	2	None	0	Married	y	n	16	No	1	2	2	0	50-59	<=16	0	1	17	1	1	40-65	Moderate	1
P099	56	No	No	Yes	0	3	p	1	Single	y	n	21	Yes	1	1	1	0	50-59	17-21	0	1	17	2	1	40-65	Moderate	1
P226	58	No	No	No	1	1	None	0	Married	n		14	No	2	1	2	0	50-59	<=16	0	1	15	2	1	40-65	Moderate	1
P275	66	No	No	Yes	1	8	None	0	Married	y	n	20	No	1	1	2	1	60-69	17-21	1	66	11	2	1	above 65	Moderate	1
P018	40	No	No	Yes	0	1	None	0	Married	y	y	16	No	1	1	2	1	<=49	<=16	0	1	11	1	1	40-65	Moderate	1
P249	60	No	No	Yes	0	1	p	1	Married	n		20	Yes	2	1	2	1	60-69	17-21	0	1	18	2	1	40-65	Mild	1
P127	64	No	No	Yes	0	2	p	1	Married	n		22	Yes	1	2	2	0	60-69	22-26	0	1	13	2	2	40-65	Moderate	1
P257	47	No	No	Yes	0	1	s	2	Married	y	n	20	No	1	1	2	0	<=49	17-21	1	1	18	1	1	40-65	Mild	1
P162	70	No	No	Yes	0	2	None	0	Married	y	y	13	No	1	2	2	0	70-79	<=16	0	2	18	2	1	above 65	Mild	1
p123	60	No	No	Yes	0	1	p	1	Married	n		16	Yes	2	1	2	1	60-69	<=16	0	1	26	2	1	40-65	Normal	0
P080	62	No	No	Yes	0	5	None	0	Married	y	n	18	No	2	1	1	0	60-69	17-21	0	1	16	2	1	40-65	Moderate	1
P046	46	Yes	No	No	0	1	None	0	Married	y	y		No	2	1	2	0	<=49		1	1	15	1		40-65	Moderate	1
P263	45	No	No	Yes	0	1	None	0	Married	y	y	18	No	2	1	2	0	<=49	17-21	1	1	11	1	1	40-65	Moderate	1
P170	50	No	No	Yes	0	1	None	0	Widowed	y	y	15	No	1	2	2	0	50-59	<=16	0	1	12	1	1	40-65	Moderate	1
P211	84	No	No	Yes	0	1	None	0	Married	n		21	No	1	1	1	0	>=80	17-21	0	2	10	2	1	above 65	Moderate	1
P181	62	No	No	No	1	1	None	0	Widowed	y	n		Yes	1	1	2	0	60-69		0	1	11	2		40-65	Moderate	1
P223	66	No	No	Yes	0	1	p	1	Married	n		22	No	1	1	2	0	60-69	22-26	1	66	15	2	2	above 65	Moderate	1
P194	45	No	No	Yes	0	1	None	0	Married	y	y	22	No	1	1	2	0	<=49	22-26	1	1	18	1	2	40-65	Mild	1
P065	55	No	No	Yes	0	1	None	0	Married	y	y	18	No	1	1	2	0	50-59	17-21	0	1	13	2	1	40-65	Moderate	1
P178	54	No	No	Yes	1	1	None	0	Widowed	y	y		No	1	1	2	1	50-59		1	1	16	2		40-65	Moderate	1
